# Supplementary material for: A Genetic and Environmental Analysis of Inflammatory Factors in Chronic Widespread Pain Using the TwinsUK Cohort
Source: Biomolecules. 2025 Jan 21;15(2):155. doi: 10.3390/biom15020155 (PMC11853120; doi:10.3390/biom15020155)
Supplement: Supplementary file 1 [file biomolecules-15-00155-s001.zip]

Archive with 1 entries (1 files):
- biomolecules-3420736-supplementary.xlsx
