# Supplementary material for: A Genetic and Environmental Analysis of Inflammatory Factors in Chronic Widespread Pain Using the TwinsUK Cohort
Source: Biomolecules. 2025 Jan 21;15(2):155. doi: 10.3390/biom15020155 (PMC11853120; doi:10.3390/biom15020155)
Supplement: Supplementary file 1 [file biomolecules-15-00155-s001.zip › biomolecules-3420736-supplementary.xlsx]

## Sheet: Table S1
Supplementary Table S1: Descriptive statistics. Means, standard deviations, and samples presented for CWP unaffected and affected groups, along with a t-test between them, for all the study variables.
	Unaffected	CWP	t-statistic	p-value
	(N=755)	(N=149)
Age			-1.167	0.244
Mean (SD)	59.3 (10.6)	60.2 (8.09)
Median [Min, Max]	59.5 [26.7, 92.0]	60.3 [42.3, 86.0]
BMI			-4.263	<0.001
Mean (SD)	24.6 (4.19)	26.5 (5.07)
Median [Min, Max]	24.1 [16.3, 48.3]	25.6 [17.7, 48.2]
Pro-inflammatory factors
CRP			-1.813	0.072
Mean (SD)	2.48 (4.28)	4.05 (10.3)
Median [Min, Max]	1.20 [0.150, 62.4]	1.64 [0.150, 111]
Missing	32 (4.2%)	2 (1.3%)
ApolipoproteinB			-1.637	0.104
Mean (SD)	0.899 (0.237)	0.938 (0.241)
Median [Min, Max]	0.880 [0.210, 1.86]	0.910 [0.500, 1.80]
Missing	162 (21.5%)	26 (17.4%)
CCL11			0.416	0.678
Mean (SD)	7.99 (0.452)	7.97 (0.416)
Median [Min, Max]	8.00 [6.33, 9.13]	7.99 [6.85, 9.56]
CCL23			2.242	0.026
Mean (SD)	10.5 (0.460)	10.4 (0.443)
Median [Min, Max]	10.5 [8.93, 11.9]	10.5 [9.09, 11.5]
CCL3			-2.319	0.021
Mean (SD)	5.65 (0.510)	5.76 (0.504)
Median [Min, Max]	5.64 [4.33, 7.87]	5.71 [4.18, 7.35]
Missing	6 (0.8%)	2 (1.3%)
CCL4			-1.338	0.182
Mean (SD)	6.01 (0.547)	6.08 (0.574)
Median [Min, Max]	5.99 [4.43, 8.69]	6.06 [4.22, 7.95]
Missing	6 (0.8%)	3 (2.0%)
CD40			-0.238	0.812
Mean (SD)	11.7 (0.414)	11.7 (0.451)
Median [Min, Max]	11.6 [10.4, 13.4]	11.7 [10.5, 12.9]
CXCL1			-0.592	0.554
Mean (SD)	9.76 (0.894)	9.80 (0.893)
Median [Min, Max]	9.85 [6.50, 12.7]	9.87 [7.35, 11.5]
CXCL10			-0.549	0.584
Mean (SD)	10.4 (0.855)	10.4 (0.840)
Median [Min, Max]	10.3 [8.41, 13.6]	10.3 [8.58, 13.3]
CXCL11			0.651	0.516
Mean (SD)	8.03 (0.804)	7.98 (0.813)
Median [Min, Max]	7.97 [5.68, 11.1]	7.93 [6.15, 10.7]
Missing	1 (0.1%)	1 (0.7%)
CXCL5			0.467	0.641
Mean (SD)	11.5 (1.22)	11.5 (1.22)
Median [Min, Max]	11.6 [7.16, 14.2]	11.6 [8.09, 14.0]
CXCL6			0.455	0.649
Mean (SD)	8.57 (0.722)	8.54 (0.733)
Median [Min, Max]	8.54 [6.22, 11.2]	8.53 [6.67, 10.8]
CXCL9			-0.951	0.343
Mean (SD)	7.23 (0.809)	7.30 (0.846)
Median [Min, Max]	7.14 [5.11, 10.4]	7.22 [5.42, 10.4]
Missing	1 (0.1%)	0 (0%)
DNER			1.771	0.078
Mean (SD)	8.87 (0.276)	8.82 (0.290)
Median [Min, Max]	8.87 [7.78, 9.69]	8.81 [8.02, 9.54]
Missing	1 (0.1%)	1 (0.7%)
EN.RAGE			0.975	0.33
Mean (SD)	2.79 (0.557)	2.74 (0.487)
Median [Min, Max]	2.71 [1.52, 5.02]	2.66 [1.60, 4.34]
IFN.gamma			-0.494	0.622
Mean (SD)	7.29 (0.954)	7.33 (0.966)
Median [Min, Max]	7.19 [4.51, 11.2]	7.20 [4.58, 10.4]
Missing	5 (0.7%)	1 (0.7%)
IL.12B			1.58	0.116
Mean (SD)	6.62 (0.622)	6.53 (0.643)
Median [Min, Max]	6.63 [4.64, 8.89]	6.52 [4.93, 8.22]
IL.15RA			-1.843	0.067
Mean (SD)	1.67 (0.224)	1.72 (0.252)
Median [Min, Max]	1.64 [1.31, 2.57]	1.70 [1.32, 2.45]
Missing	99 (13.1%)	23 (15.4%)
IL.17C			0.834	0.405
Mean (SD)	3.08 (0.728)	3.03 (0.701)
Median [Min, Max]	2.90 [2.15, 6.20]	2.86 [2.15, 5.73]
Missing	90 (11.9%)	19 (12.8%)
IL.18R1			-2.955	0.003
Mean (SD)	8.45 (0.410)	8.56 (0.411)
Median [Min, Max]	8.45 [7.37, 9.84]	8.59 [7.03, 9.36]
IL18			-0.583	0.56
Mean (SD)	8.93 (0.568)	8.96 (0.586)
Median [Min, Max]	8.91 [6.97, 11.3]	8.95 [7.11, 11.3]
Missing	1 (0.1%)	0 (0%)
IL7			0.547	0.585
Mean (SD)	2.48 (0.484)	2.46 (0.515)
Median [Min, Max]	2.42 [1.51, 4.19]	2.33 [1.49, 3.90]
Missing	18 (2.4%)	7 (4.7%)
IL8			-0.945	0.346
Mean (SD)	5.09 (0.564)	5.14 (0.588)
Median [Min, Max]	5.05 [3.30, 7.54]	5.07 [4.00, 7.24]
Missing	3 (0.4%)	0 (0%)
MCP.1			-1.005	0.316
Mean (SD)	11.5 (0.464)	11.5 (0.472)
Median [Min, Max]	11.4 [10.1, 13.1]	11.5 [10.1, 13.3]
Missing	3 (0.4%)	0 (0%)
MCP.2			0.252	0.801
Mean (SD)	8.75 (0.588)	8.74 (0.622)
Median [Min, Max]	8.77 [6.72, 10.7]	8.77 [7.07, 10.8]
Missing	2 (0.3%)	0 (0%)
MCP.4			1.167	0.244
Mean (SD)	14.4 (0.717)	14.4 (0.752)
Median [Min, Max]	14.4 [12.4, 17.1]	14.3 [12.6, 16.5]
Missing	0 (0%)	1 (0.7%)
MMP.1			1.737	0.084
Mean (SD)	13.9 (0.949)	13.7 (1.08)
Median [Min, Max]	13.9 [11.0, 16.8]	13.8 [10.7, 16.3]
SLAMF1			0.248	0.804
Mean (SD)	2.55 (0.332)	2.54 (0.339)
Median [Min, Max]	2.49 [2.00, 3.87]	2.50 [2.01, 3.61]
Missing	59 (7.8%)	15 (10.1%)
TNF			-0.121	0.904
Mean (SD)	2.88 (0.455)	2.89 (0.508)
Median [Min, Max]	2.87 [1.63, 4.79]	2.85 [1.75, 4.78]
Missing	2 (0.3%)	1 (0.7%)
TNFB			2.098	0.037
Mean (SD)	5.01 (0.408)	4.93 (0.415)
Median [Min, Max]	5.01 [3.25, 6.28]	4.94 [3.51, 6.24]
Missing	4 (0.5%)	0 (0%)
TNFSF14			-1.131	0.26
Mean (SD)	4.43 (0.533)	4.50 (0.635)
Median [Min, Max]	4.41 [2.97, 6.23]	4.42 [2.90, 6.32]
Missing	1 (0.1%)	0 (0%)
TRAIL			0.0665	0.947
Mean (SD)	7.80 (0.314)	7.80 (0.315)
Median [Min, Max]	7.80 [6.75, 8.90]	7.80 [6.67, 8.57]
TWEAK			2.293	0.023
Mean (SD)	9.01 (0.382)	8.92 (0.448)
Median [Min, Max]	9.02 [7.64, 10.1]	9.00 [7.53, 9.96]
uPA			1.876	0.062
Mean (SD)	9.97 (0.351)	9.91 (0.339)
Median [Min, Max]	9.98 [8.81, 11.1]	9.92 [8.65, 10.8]
VEGFA			-0.354	0.724
Mean (SD)	10.9 (0.392)	10.9 (0.414)
Median [Min, Max]	10.9 [9.80, 12.4]	10.9 [9.62, 12.0]
Missing	1 (0.1%)	0 (0%)
Anti-inflammatory factors
ApolipoproteinA1			2.318	0.021
Mean (SD)	1.71 (0.286)	1.65 (0.245)
Median [Min, Max]	1.69 [0.340, 4.09]	1.66 [1.01, 2.28]
Missing	162 (21.5%)	26 (17.4%)
FGF.21			-0.149	0.882
Mean (SD)	5.66 (1.08)	5.67 (1.08)
Median [Min, Max]	5.69 [2.74, 9.95]	5.72 [2.64, 8.28]
Missing	7 (0.9%)	0 (0%)
HGF			-0.0907	0.928
Mean (SD)	8.55 (0.418)	8.56 (0.468)
Median [Min, Max]	8.56 [7.38, 9.99]	8.53 [7.02, 9.46]
IL.10RB			-0.0337	0.973
Mean (SD)	6.34 (0.300)	6.35 (0.329)
Median [Min, Max]	6.34 [5.34, 7.49]	6.35 [5.55, 7.05]
Missing	1 (0.1%)	1 (0.7%)
IL10			2.235	0.026
Mean (SD)	3.69 (0.533)	3.58 (0.508)
Median [Min, Max]	3.65 [2.34, 6.18]	3.60 [1.85, 4.95]
Missing	8 (1.1%)	0 (0%)
LAP.TGF.beta.1			-0.0392	0.969
Mean (SD)	6.33 (0.417)	6.33 (0.496)
Median [Min, Max]	6.33 [4.83, 7.85]	6.28 [4.97, 8.00]
Missing	2 (0.3%)	0 (0%)
LIF.R			0.123	0.902
Mean (SD)	4.14 (0.295)	4.14 (0.300)
Median [Min, Max]	4.13 [3.23, 5.27]	4.12 [3.31, 4.90]
Missing	1 (0.1%)	1 (0.7%)
MMP.10			1.448	0.149
Mean (SD)	9.23 (0.634)	9.15 (0.598)
Median [Min, Max]	9.19 [7.26, 11.7]	9.12 [7.83, 11.5]
SIRT2			0.326	0.745
Mean (SD)	6.06 (1.01)	6.03 (1.07)
Median [Min, Max]	5.95 [4.22, 8.78]	5.89 [4.25, 8.93]
Missing	73 (9.7%)	10 (6.7%)
STAMBP			-0.0967	0.923
Mean (SD)	6.24 (0.957)	6.25 (1.01)
Median [Min, Max]	6.18 [3.95, 9.52]	6.16 [4.24, 9.27]
TRANCE			0.549	0.583
Mean (SD)	4.74 (0.558)	4.71 (0.572)
Median [Min, Max]	4.75 [2.83, 6.70]	4.73 [3.05, 6.18]
Immunoregulatory factors
ADA			2.034	0.043
Mean (SD)	5.62 (0.406)	5.55 (0.383)
Median [Min, Max]	5.61 [4.14, 7.16]	5.52 [4.46, 6.79]
CCL19			-3.194	0.002
Mean (SD)	9.42 (0.753)	9.68 (0.946)
Median [Min, Max]	9.37 [7.45, 12.4]	9.54 [7.52, 12.5]
CCL20			0.97	0.333
Mean (SD)	7.73 (0.911)	7.65 (0.916)
Median [Min, Max]	7.58 [5.32, 11.4]	7.55 [5.35, 11.0]
Missing	3 (0.4%)	2 (1.3%)
CCL25			0.339	0.735
Mean (SD)	6.43 (0.527)	6.41 (0.563)
Median [Min, Max]	6.45 [4.89, 8.05]	6.42 [5.07, 7.90]
CCL28			1.219	0.224
Mean (SD)	2.87 (0.365)	2.83 (0.369)
Median [Min, Max]	2.85 [1.79, 4.39]	2.80 [2.08, 4.09]
Missing	4 (0.5%)	0 (0%)
CD244			0.723	0.471
Mean (SD)	6.41 (0.387)	6.39 (0.439)
Median [Min, Max]	6.40 [5.26, 8.07]	6.36 [5.11, 7.82]
CD5			0.994	0.322
Mean (SD)	5.66 (0.352)	5.63 (0.371)
Median [Min, Max]	5.66 [4.58, 7.14]	5.63 [4.49, 6.54]
CD6			0.0328	0.974
Mean (SD)	6.48 (0.478)	6.48 (0.467)
Median [Min, Max]	6.47 [4.79, 8.22]	6.47 [5.12, 7.70]
CD8A			1.113	0.267
Mean (SD)	9.75 (0.681)	9.67 (0.734)
Median [Min, Max]	9.75 [7.64, 11.8]	9.61 [7.84, 11.7]
CX3CL1			0.0214	0.983
Mean (SD)	4.61 (0.453)	4.61 (0.469)
Median [Min, Max]	4.58 [3.30, 6.31]	4.64 [3.23, 5.89]
Missing	1 (0.1%)	0 (0%)
Flt3L			0.266	0.791
Mean (SD)	9.50 (0.406)	9.49 (0.407)
Median [Min, Max]	9.51 [7.90, 10.8]	9.54 [7.81, 10.6]
Missing	1 (0.1%)	0 (0%)
IL6			-1.197	0.233
Mean (SD)	2.74 (0.565)	2.81 (0.573)
Median [Min, Max]	2.58 [2.10, 5.00]	2.64 [2.10, 4.49]
Missing	283 (37.5%)	41 (27.5%)
PD.L1			1.761	0.08
Mean (SD)	5.67 (0.377)	5.61 (0.358)
Median [Min, Max]	5.66 [4.61, 7.26]	5.60 [4.47, 6.55]
Missing	1 (0.1%)	0 (0%)
TNFRSF9			0.605	0.546
Mean (SD)	6.79 (0.466)	6.77 (0.472)
Median [Min, Max]	6.76 [5.31, 8.36]	6.82 [5.17, 7.84]
Missing	2 (0.3%)	0 (0%)
Multifunctional factors
AXIN1			-0.197	0.844
Mean (SD)	5.14 (1.24)	5.17 (1.28)
Median [Min, Max]	5.14 [1.68, 9.75]	5.09 [2.25, 9.21]
CASP.8			-1.492	0.137
Mean (SD)	3.48 (0.806)	3.58 (0.793)
Median [Min, Max]	3.27 [2.02, 6.36]	3.48 [2.14, 6.18]
Missing	3 (0.4%)	0 (0%)
CDCP1			-2.536	0.012
Mean (SD)	3.03 (0.547)	3.16 (0.560)
Median [Min, Max]	3.01 [1.69, 5.22]	3.13 [1.89, 4.68]
Missing	3 (0.4%)	0 (0%)
CSF.1			-0.628	0.531
Mean (SD)	10.3 (0.230)	10.4 (0.245)
Median [Min, Max]	10.4 [9.55, 11.1]	10.4 [9.62, 10.9]
Missing	0 (0%)	1 (0.7%)
CST5			1.687	0.093
Mean (SD)	6.87 (0.526)	6.79 (0.520)
Median [Min, Max]	6.83 [5.59, 8.75]	6.79 [5.47, 8.17]
Missing	3 (0.4%)	0 (0%)
FGF.19			0.201	0.841
Mean (SD)	8.72 (0.869)	8.70 (0.904)
Median [Min, Max]	8.67 [5.84, 11.5]	8.71 [6.94, 11.2]
NT.3			1.662	0.098
Mean (SD)	2.86 (0.424)	2.79 (0.444)
Median [Min, Max]	2.82 [1.79, 4.48]	2.74 [1.71, 4.37]
Missing	4 (0.5%)	2 (1.3%)
OPG			1.251	0.212
Mean (SD)	10.4 (0.400)	10.4 (0.375)
Median [Min, Max]	10.4 [9.02, 11.8]	10.4 [9.31, 11.6]
OSM			0.307	0.759
Mean (SD)	4.99 (0.786)	4.96 (0.838)
Median [Min, Max]	4.98 [2.50, 7.85]	4.94 [3.00, 7.13]
SCF			0.967	0.335
Mean (SD)	9.59 (0.319)	9.56 (0.364)
Median [Min, Max]	9.62 [8.16, 10.3]	9.62 [8.22, 10.2]
Missing	1 (0.1%)	2 (1.3%)
ST1A1			-0.588	0.557
Mean (SD)	3.57 (1.09)	3.63 (1.08)
Median [Min, Max]	3.39 [1.64, 6.86]	3.53 [1.69, 7.02]
Missing	44 (5.8%)	4 (2.7%)
TGF.alpha			1.417	0.158
Mean (SD)	3.11 (0.344)	3.07 (0.332)
Median [Min, Max]	3.08 [2.15, 4.55]	3.09 [2.03, 4.26]
Missing	1 (0.1%)	1 (0.7%)
X4E.BP1			1.13	0.26
Mean (SD)	8.68 (1.12)	8.56 (1.21)
Median [Min, Max]	8.81 [5.01, 11.7]	8.77 [5.14, 10.9]

## Sheet: Table S2
Supplementary Table S2: Mixed-model regression of CWP on each inflammatory factor, sequentially controlling for age, age-squared, and log(BMI), as well as family membership. Sample size (N), parameter estimate, standard error (SE), z test, unadjusted p value, area under the curve (AUC), and McFadden's adjusted R2 are presented for each model.
Factor	Model	N	Estimate	SE	z	p	AUC	adj R2
Pro-inflammatory factors
log(CRP)	no covariates	870	0.434569	0.242068	1.79524	0.0726157	0.562923	0.00467905
	Age		0.431512	0.242775	1.77741	0.0755006	0.564329	0.00478176
	Age + Age^2		0.431829	0.241889	1.78523	0.0742233	0.613426	0.00686167
	Age + Age^2 + log(BMI)		0.0837802	0.277721	0.30167	0.762903	0.649806	0.0205509
ApolipoproteinB	no covariates	716	-0.19301	0.275791	-0.69984	0.484027	0.538135	0.000840579
	Age		-0.201967	0.279437	-0.722762	0.469826	0.5393	0.000912024
	Age + Age^2		-0.220542	0.277687	-0.794208	0.427074	0.565006	0.00311873
	Age + Age^2 + log(BMI)		-0.3496	0.298753	-1.1702	0.241922	0.628224	0.0172887
CCL11	no covariates	904	0.0991653	0.23916	0.414641	0.678405	0.505578	0.000240067
	Age		0.0761624	0.249897	0.304776	0.760537	0.51461	0.00038134
	Age + Age^2		0.0612617	0.250704	0.244358	0.806953	0.598924	0.00226276
	Age + Age^2 + log(BMI)		0.230421	0.268765	0.857333	0.391261	0.637433	0.0201161
CCL23	no covariates	904	-0.317584	0.240964	-1.31798	0.187511	0.550944	0.00242788
	Age		-0.356139	0.248411	-1.43367	0.151668	0.56623	0.00313338
	Age + Age^2		-0.364827	0.248759	-1.46659	0.142488	0.605636	0.00519896
	Age + Age^2 + log(BMI)		-0.325565	0.258906	-1.25746	0.208585	0.660438	0.0212846
CCL3	no covariates	896	0.408824	0.237235	1.72329	0.0848367	0.561052	0.00417725
	Age		0.413441	0.247011	1.67377	0.0941751	0.560539	0.00417197
	Age + Age^2		0.399695	0.246307	1.62275	0.104643	0.588113	0.00578397
	Age + Age^2 + log(BMI)		0.311161	0.259368	1.19969	0.23026	0.646613	0.0212886
CCL4	no covariates	895	0.281577	0.233303	1.20692	0.227464	0.541242	0.00202948
	Age		0.271086	0.238754	1.13542	0.2562	0.546775	0.00208512
	Age + Age^2		0.276495	0.23829	1.16033	0.245915	0.592635	0.00408754
	Age + Age^2 + log(BMI)		0.259793	0.250013	1.03912	0.29875	0.64379	0.0207567
CD40	no covariates	904	0.13729	0.244963	0.56045	0.575173	0.502885	0.000435541
	Age		0.120148	0.251985	0.476804	0.633502	0.519979	0.00056608
	Age + Age^2		0.127014	0.253142	0.501749	0.615844	0.592089	0.00252667
	Age + Age^2 + log(BMI)		0.041084	0.264757	0.155176	0.876683	0.646295	0.019117
CXCL1	no covariates	904	-0.0740661	0.246232	-0.300798	0.763568	0.51913	0.000125211
	Age		-0.0663448	0.247584	-0.267969	0.788723	0.515134	0.000351441
	Age + Age^2		-0.0670484	0.244672	-0.274033	0.784059	0.586399	0.00228347
	Age + Age^2 + log(BMI)		-0.119465	0.261091	-0.45756	0.647268	0.645815	0.0193717
CXCL10	no covariates	904	0.178565	0.235189	0.75924	0.447709	0.486653	0.0007905
	Age		0.163167	0.247345	0.659674	0.509463	0.52317	0.000846678
	Age + Age^2		0.15904	0.246082	0.646287	0.518094	0.586746	0.00274953
	Age + Age^2 + log(BMI)		0.158256	0.259104	0.610782	0.541344	0.64618	0.0195923
CXCL11	no covariates	902	-0.127798	0.246148	-0.519192	0.603627	0.514159	0.00038269
	Age		-0.146849	0.249235	-0.589198	0.555729	0.533622	0.000754988
	Age + Age^2		-0.139084	0.247019	-0.563049	0.573402	0.587121	0.00256767
	Age + Age^2 + log(BMI)		-0.163624	0.258401	-0.633217	0.526592	0.649303	0.0213227
CXCL5	no covariates	904	-0.364714	0.242092	-1.50651	0.131937	0.486084	0.00316127
	Age		-0.361734	0.242382	-1.49241	0.135591	0.522272	0.00334599
	Age + Age^2		-0.371282	0.24111	-1.53988	0.123589	0.581172	0.00547709
	Age + Age^2 + log(BMI)		-0.426923	0.256505	-1.66438	0.0960357	0.643655	0.0229927
CXCL6	no covariates	904	0.059694	0.24919	0.239552	0.810678	0.51601	7.96029e-05
	Age		0.0609002	0.249662	0.24393	0.807285	0.523134	0.000334674
	Age + Age^2		0.0589659	0.249495	0.236341	0.813168	0.60392	0.00225722
	Age + Age^2 + log(BMI)		-0.000853011	0.26353	-0.00323686	0.997417	0.647122	0.0190839
CXCL9	no covariates	903	0.339061	0.237883	1.42533	0.154063	0.527736	0.00282057
	Age		0.366863	0.264341	1.38784	0.165186	0.521808	0.0028916
	Age + Age^2		0.381671	0.266927	1.42987	0.152754	0.577448	0.00499997
	Age + Age^2 + log(BMI)		0.496458	0.28043	1.77034	0.07667	0.637121	0.0233865
DNER	no covariates	902	-0.0155599	0.247738	-0.0628078	0.94992	0.554032	5.54018e-06
	Age		-0.0223378	0.248951	-0.0897278	0.928504	0.537924	0.000282253
	Age + Age^2		-0.0483318	0.248266	-0.194677	0.845646	0.625511	0.00219609
	Age + Age^2 + log(BMI)		0.172866	0.269365	0.641755	0.521032	0.638585	0.0187095
EN.RAGE	no covariates	904	-0.350068	0.237321	-1.47508	0.140191	0.520019	0.00323653
	Age		-0.368564	0.240403	-1.53311	0.12525	0.531455	0.0037523
	Age + Age^2		-0.358806	0.239478	-1.49828	0.134059	0.580399	0.00550209
	Age + Age^2 + log(BMI)		-0.418546	0.246631	-1.69705	0.0896869	0.646215	0.0233484
IFN.gamma	no covariates	898	0.199221	0.219932	0.905829	0.365027	0.510784	0.00113882
	Age		0.188736	0.223664	0.843838	0.39876	0.519676	0.00123197
	Age + Age^2		0.182835	0.222724	0.820906	0.4117	0.580865	0.0029997
	Age + Age^2 + log(BMI)		0.178207	0.230308	0.773779	0.439062	0.644946	0.0190899
IL.12B	no covariates	904	-0.249192	0.24804	-1.00465	0.315067	0.539797	0.0014169
	Age		-0.28137	0.252763	-1.11318	0.265633	0.556629	0.00198827
	Age + Age^2		-0.287414	0.252694	-1.1374	0.255372	0.594435	0.00398661
	Age + Age^2 + log(BMI)		-0.432057	0.261832	-1.65013	0.0989169	0.661238	0.0229405
IL.15RA	no covariates	782	0.465014	0.236066	1.96985	0.0488553	0.550753	0.00641261
	Age		0.451677	0.242292	1.86419	0.0622956	0.55587	0.00648441
	Age + Age^2		0.431356	0.241785	1.78405	0.0744158	0.596037	0.0080563
	Age + Age^2 + log(BMI)		0.384875	0.252163	1.52629	0.126937	0.650709	0.0223266
IL.17C	no covariates	795	0.241201	0.234225	1.02978	0.303113	0.52819	0.00165007
	Age		0.233018	0.236108	0.986913	0.323685	0.512447	0.00174238
	Age + Age^2		0.238341	0.235944	1.01016	0.312419	0.579375	0.00384458
	Age + Age^2 + log(BMI)		0.176662	0.255466	0.691527	0.489234	0.644881	0.0244337
IL.18R1	no covariates	904	0.753	0.266245	2.82823	0.00468067	0.587662	0.0124998
	Age		0.762372	0.271854	2.80435	0.00504184	0.586497	0.0125087
	Age + Age^2		0.757839	0.269891	2.80795	0.00498586	0.616419	0.0144392
	Age + Age^2 + log(BMI)		0.596602	0.276627	2.1567	0.0310289	0.643575	0.0259753
IL18	no covariates	903	-0.197046	0.241673	-0.815344	0.414875	0.521483	0.000941095
	Age		-0.218855	0.245076	-0.893009	0.371853	0.495968	0.0013881
	Age + Age^2		-0.224645	0.24493	-0.917181	0.359048	0.564773	0.00336808
	Age + Age^2 + log(BMI)		-0.311383	0.258819	-1.20309	0.228941	0.638892	0.0211166
IL7	no covariates	879	-0.0305579	0.254574	-0.120036	0.904455	0.524844	2.09808e-05
	Age		-0.0225147	0.255609	-0.0880826	0.929811	0.524471	0.000366187
	Age + Age^2		-0.0177732	0.253529	-0.0701034	0.944111	0.597091	0.00189042
	Age + Age^2 + log(BMI)		-0.0138143	0.264832	-0.0521624	0.958399	0.648537	0.0196494
IL8	no covariates	901	0.15839	0.233328	0.67883	0.497245	0.517742	0.000633891
	Age		0.146065	0.23663	0.617271	0.537056	0.53137	0.000795251
	Age + Age^2		0.125643	0.237743	0.528481	0.597165	0.610033	0.00258929
	Age + Age^2 + log(BMI)		0.151502	0.249406	0.607452	0.543551	0.644786	0.0195485
MCP.1	no covariates	901	0.255072	0.234446	1.08798	0.276605	0.524418	0.00166503
	Age		0.245042	0.239092	1.02489	0.305417	0.526899	0.00172785
	Age + Age^2		0.222992	0.239882	0.929593	0.352582	0.584107	0.00338484
	Age + Age^2 + log(BMI)		0.210157	0.251904	0.834276	0.404126	0.644991	0.019438
MCP.2	no covariates	902	0.262784	0.249884	1.05162	0.292973	0.487803	0.0015825
	Age		0.253531	0.251908	1.00644	0.314204	0.506903	0.00171976
	Age + Age^2		0.23647	0.251544	0.940072	0.34718	0.560612	0.00339875
	Age + Age^2 + log(BMI)		0.246482	0.268524	0.917914	0.358664	0.635605	0.019209
MCP.4	no covariates	903	-0.0556614	0.240255	-0.231676	0.816789	0.534831	7.52894e-05
	Age		-0.0749442	0.244465	-0.306565	0.759175	0.54549	0.000353686
	Age + Age^2		-0.0777196	0.245675	-0.316351	0.751736	0.604904	0.00226404
	Age + Age^2 + log(BMI)		-0.101502	0.255298	-0.397584	0.690937	0.650698	0.0183761
MMP.1	no covariates	904	-0.280747	0.252268	-1.11289	0.265756	0.543633	0.00174451
	Age		-0.284777	0.251655	-1.13162	0.257796	0.555971	0.00205111
	Age + Age^2		-0.266463	0.249826	-1.0666	0.286155	0.593795	0.00377327
	Age + Age^2 + log(BMI)		-0.314218	0.264531	-1.18783	0.234901	0.650393	0.0210616
SLAMF1	no covariates	830	0.408095	0.248911	1.63952	0.101105	0.493551	0.00429098
	Age		0.394183	0.253184	1.5569	0.119494	0.503806	0.00442128
	Age + Age^2		0.388221	0.25183	1.5416	0.12317	0.55819	0.00593523
	Age + Age^2 + log(BMI)		0.312823	0.264247	1.18383	0.236481	0.650787	0.0287048
TNF	no covariates	901	0.0339312	0.209629	0.161863	0.871414	0.499973	3.64808e-05
	Age		0.0130066	0.21673	0.0600126	0.952146	0.525861	0.000256471
	Age + Age^2		0.0118097	0.215778	0.0547306	0.956353	0.609849	0.00220427
	Age + Age^2 + log(BMI)		-0.0568035	0.223508	-0.254145	0.799384	0.646585	0.0202458
TNFB	no covariates	900	-0.0286068	0.252142	-0.113455	0.90967	0.546676	1.79676e-05
	Age		-0.0239015	0.252607	-0.0946193	0.924617	0.533624	0.000251511
	Age + Age^2		-0.0282945	0.252422	-0.112092	0.91075	0.607691	0.00197403
	Age + Age^2 + log(BMI)		-0.0611173	0.26039	-0.234714	0.814431	0.649568	0.0177795
TNFSF14	no covariates	903	0.175487	0.239172	0.733726	0.463116	0.525199	0.000744616
	Age		0.171708	0.239921	0.715686	0.474185	0.537981	0.000951067
	Age + Age^2		0.187057	0.238462	0.784433	0.432786	0.606279	0.00300581
	Age + Age^2 + log(BMI)		0.07844	0.250624	0.312979	0.754297	0.646369	0.0192319
TRAIL	no covariates	904	0.437534	0.249452	1.75398	0.0794336	0.495782	0.00452441
	Age		0.431664	0.251358	1.71733	0.0859191	0.506645	0.00456195
	Age + Age^2		0.405342	0.251244	1.61334	0.106671	0.559367	0.00597293
	Age + Age^2 + log(BMI)		0.440103	0.259082	1.6987	0.0893749	0.62385	0.0233429
TWEAK	no covariates	904	-0.0280899	0.238907	-0.117577	0.906403	0.548931	1.91434e-05
	Age		-0.0492205	0.243799	-0.201889	0.840003	0.545082	0.000308535
	Age + Age^2		-0.0458338	0.243262	-0.188413	0.850553	0.61881	0.002229
	Age + Age^2 + log(BMI)		0.120545	0.25828	0.46672	0.6407	0.638464	0.0193871
uPA	no covariates	904	-0.0302113	0.238809	-0.126508	0.89933	0.554402	2.21402e-05
	Age		-0.063924	0.249219	-0.256498	0.797567	0.550753	0.000343068
	Age + Age^2		-0.0828109	0.24909	-0.332454	0.739546	0.618712	0.00233181
	Age + Age^2 + log(BMI)		-0.000678478	0.257446	-0.00263542	0.997897	0.647122	0.0190839
VEGFA	no covariates	903	0.185739	0.237639	0.781604	0.434448	0.512551	0.000848983
	Age		0.171468	0.244011	0.702705	0.48224	0.522778	0.000939161
	Age + Age^2		0.176889	0.242834	0.728436	0.466347	0.595936	0.00292774
	Age + Age^2 + log(BMI)		0.0600725	0.254005	0.236501	0.813044	0.645221	0.0191899
Anti-inflammatory factors
ApolipoproteinA1	no covariates	716	-0.594797	0.297706	-1.99794	0.0457236	0.554573	0.00734017
	Age		-0.600853	0.298348	-2.01393	0.0440166	0.55785	0.00744349
	Age + Age^2		-0.611599	0.299702	-2.04069	0.0412817	0.611429	0.00973561
	Age + Age^2 + log(BMI)		-0.43562	0.30011	-1.45153	0.146631	0.653176	0.0185985
FGF.21	no covariates	897	-0.0461262	0.238797	-0.193161	0.846833	0.512185	5.2132e-05
	Age		-0.0622259	0.242836	-0.256247	0.79776	0.515684	0.000270621
	Age + Age^2		-0.0517584	0.24268	-0.213279	0.831109	0.589994	0.00201078
	Age + Age^2 + log(BMI)		-0.248949	0.2607	-0.954925	0.339615	0.643138	0.0211982
HGF	no covariates	904	0.266314	0.237439	1.12161	0.262028	0.492031	0.00176909
	Age		0.259937	0.249005	1.04391	0.296529	0.487444	0.00177422
	Age + Age^2		0.286152	0.248926	1.14955	0.25033	0.577163	0.00402501
	Age + Age^2 + log(BMI)		0.104006	0.263386	0.394881	0.692931	0.642571	0.0192985
IL.10RB	no covariates	902	0.41161	0.246689	1.66854	0.0952093	0.50854	0.00403329
	Age		0.412547	0.255735	1.61318	0.106705	0.508289	0.00402228
	Age + Age^2		0.412191	0.254069	1.62236	0.104727	0.567827	0.00593114
	Age + Age^2 + log(BMI)		0.326621	0.263096	1.24145	0.214438	0.630027	0.0204133
IL10	no covariates	896	-0.273843	0.233103	-1.17477	0.240085	0.537124	0.00200187
	Age		-0.287287	0.234907	-1.22298	0.221338	0.54977	0.00242124
	Age + Age^2		-0.283845	0.232787	-1.21934	0.222717	0.599463	0.00425914
	Age + Age^2 + log(BMI)		-0.311866	0.242391	-1.28662	0.198226	0.658284	0.0211702
LAP.TGF.beta.1	no covariates	902	-0.0487335	0.239499	-0.203481	0.838759	0.517131	5.74823e-05
	Age		-0.0653179	0.242724	-0.269104	0.78785	0.522287	0.000350967
	Age + Age^2		-0.0546853	0.241439	-0.226498	0.820814	0.592681	0.00226201
	Age + Age^2 + log(BMI)		-0.107028	0.25042	-0.427393	0.669093	0.648511	0.0193536
LIF.R	no covariates	902	0.35684	0.24069	1.48257	0.138188	0.510453	0.00320022
	Age		0.352171	0.247544	1.42266	0.154834	0.507223	0.00320042
	Age + Age^2		0.361349	0.247727	1.45865	0.14466	0.558311	0.00521176
	Age + Age^2 + log(BMI)		0.367216	0.255176	1.43907	0.150131	0.628764	0.0210778
MMP.10	no covariates	904	-0.239679	0.245725	-0.975397	0.329363	0.53385	0.00136352
	Age		-0.244356	0.247283	-0.988164	0.323072	0.542042	0.00164926
	Age + Age^2		-0.232479	0.247087	-0.940879	0.346767	0.58231	0.00344007
	Age + Age^2 + log(BMI)		-0.181873	0.254715	-0.714028	0.47521	0.65306	0.0197994
SIRT2	no covariates	821	-0.223419	0.285963	-0.781288	0.434633	0.513782	0.00098186
	Age		-0.202976	0.288824	-0.702768	0.4822	0.529146	0.00142025
	Age + Age^2		-0.199079	0.287439	-0.692596	0.488563	0.580814	0.0029246
	Age + Age^2 + log(BMI)		-0.262988	0.302632	-0.869003	0.384845	0.635625	0.016923
STAMBP	no covariates	904	-0.149717	0.263389	-0.568426	0.569746	0.504325	0.000454622
	Age		-0.144114	0.264642	-0.544563	0.586054	0.512947	0.000667939
	Age + Age^2		-0.136689	0.26329	-0.519156	0.603652	0.573421	0.00255646
	Age + Age^2 + log(BMI)		-0.220434	0.277319	-0.794878	0.426685	0.643309	0.0199708
TRANCE	no covariates	904	0.00155627	0.244477	0.00636572	0.994921	0.507387	5.76853e-08
	Age		0.00460397	0.244942	0.0187962	0.985004	0.526308	0.000252833
	Age + Age^2		-0.00628149	0.243754	-0.0257698	0.979441	0.606169	0.00218104
	Age + Age^2 + log(BMI)		-0.0947024	0.25776	-0.367405	0.713317	0.649513	0.0192691
Immunoregulatory factors
ADA	no covariates	904	0.00710948	0.248021	0.0286648	0.977132	0.553345	1.12913e-06
	Age		-0.00912148	0.251599	-0.036254	0.97108	0.530219	0.000254162
	Age + Age^2		-0.00695137	0.253168	-0.0274575	0.978095	0.606249	0.00218116
	Age + Age^2 + log(BMI)		0.00253236	0.270399	0.00936524	0.992528	0.646873	0.019084
CCL19	no covariates	904	0.383901	0.214263	1.79172	0.0731771	0.585715	0.00443568
	Age		0.378831	0.214899	1.76283	0.0779285	0.589617	0.00453451
	Age + Age^2		0.374386	0.214183	1.74797	0.0804692	0.625263	0.00639522
	Age + Age^2 + log(BMI)		0.327791	0.224428	1.46057	0.144135	0.659967	0.0220187
CCL20	no covariates	899	-0.214452	0.238775	-0.898133	0.369114	0.524284	0.00117381
	Age		-0.240006	0.243227	-0.986757	0.323762	0.546687	0.00164444
	Age + Age^2		-0.236818	0.242478	-0.976661	0.328737	0.59124	0.00341082
	Age + Age^2 + log(BMI)		-0.305717	0.251549	-1.21533	0.224238	0.648448	0.0205165
CCL25	no covariates	904	0.241851	0.251858	0.960267	0.336921	0.512178	0.00130495
	Age		0.231754	0.26577	0.872008	0.383204	0.506947	0.00132086
	Age + Age^2		0.214253	0.265336	0.807479	0.419391	0.564638	0.00309338
	Age + Age^2 + log(BMI)		0.394581	0.290758	1.35707	0.174758	0.620685	0.0217397
CCL28	no covariates	900	-0.0551657	0.236512	-0.233247	0.81557	0.535943	7.57777e-05
	Age		-0.092822	0.248429	-0.373636	0.708675	0.545358	0.000449178
	Age + Age^2		-0.0746737	0.248683	-0.300276	0.763966	0.613902	0.00228937
	Age + Age^2 + log(BMI)		0.125815	0.262613	0.479091	0.631874	0.642034	0.0193326
CD244	no covariates	904	0.238533	0.248373	0.960382	0.336863	0.527472	0.00128914
	Age		0.230297	0.25031	0.920045	0.357549	0.515516	0.00142931
	Age + Age^2		0.2332	0.251711	0.926459	0.354208	0.553776	0.0033723
	Age + Age^2 + log(BMI)		0.225094	0.260568	0.863859	0.387666	0.634988	0.0201212
CD5	no covariates	904	0.0958002	0.241337	0.396957	0.691399	0.522165	0.000219124
	Age		0.0734436	0.250226	0.293509	0.769133	0.509169	0.000371718
	Age + Age^2		0.0565332	0.2499	0.226223	0.821028	0.592835	0.00225079
	Age + Age^2 + log(BMI)		0.0141761	0.259169	0.0546983	0.956379	0.646438	0.019088
CD6	no covariates	904	0.26599	0.239089	1.11252	0.265917	0.501689	0.0017495
	Age		0.256373	0.242732	1.0562	0.290878	0.511685	0.00182036
	Age + Age^2		0.236401	0.242888	0.973292	0.330408	0.570034	0.00350654
	Age + Age^2 + log(BMI)		0.239575	0.250418	0.9567	0.338719	0.6401	0.0203658
CD8A	no covariates	904	-0.0892893	0.237879	-0.375356	0.707396	0.53045	0.000195515
	Age		-0.0940084	0.237689	-0.395511	0.692466	0.540948	0.000468808
	Age + Age^2		-0.096732	0.236484	-0.409043	0.682508	0.605307	0.00241107
	Age + Age^2 + log(BMI)		-0.165103	0.246489	-0.669821	0.502972	0.652411	0.0197023
CX3CL1	no covariates	903	0.467404	0.248626	1.87995	0.0601144	0.508278	0.00514564
	Age		0.463668	0.2522	1.8385	0.0659891	0.508812	0.00514227
	Age + Age^2		0.446014	0.249243	1.78948	0.0735376	0.564097	0.00680208
	Age + Age^2 + log(BMI)		0.555622	0.268581	2.06873	0.0385711	0.620716	0.0254072
Flt3L	no covariates	903	0.163895	0.242086	0.677012	0.498398	0.499622	0.000642464
	Age		0.14856	0.248424	0.59801	0.549833	0.508189	0.000745456
	Age + Age^2		0.128535	0.249455	0.515262	0.60637	0.58124	0.00254683
	Age + Age^2 + log(BMI)		0.136339	0.260641	0.52309	0.600912	0.640557	0.0196895
IL6	no covariates	580	-0.28215	0.36235	-0.778668	0.436175	0.542	0.00156203
	Age		-0.284849	0.363601	-0.78341	0.433386	0.548317	0.00159802
	Age + Age^2		-0.283296	0.364001	-0.778283	0.436402	0.530936	0.0016239
	Age + Age^2 + log(BMI)		-0.419022	0.393469	-1.06494	0.286902	0.590768	0.0118895
PD.L1	no covariates	903	-0.174588	0.238717	-0.73136	0.46456	0.534799	0.000756277
	Age		-0.192679	0.241974	-0.796279	0.42587	0.54244	0.00114915
	Age + Age^2		-0.186979	0.239758	-0.779868	0.435469	0.594351	0.00305737
	Age + Age^2 + log(BMI)		-0.22853	0.250593	-0.911957	0.361792	0.656899	0.0202314
TNFRSF9	no covariates	902	0.0121105	0.239912	0.050479	0.959741	0.490913	3.53293e-06
	Age		-0.0284206	0.256177	-0.110941	0.911663	0.531592	0.000281244
	Age + Age^2		-0.0452527	0.255255	-0.177285	0.859285	0.603938	0.00224101
	Age + Age^2 + log(BMI)		-0.0775957	0.26333	-0.294671	0.768245	0.651328	0.0192741
Multifunctional factors
AXIN1	no covariates	904	-0.0279622	0.261065	-0.107108	0.914703	0.50224	1.59292e-05
	Age		-0.0205326	0.262598	-0.0781904	0.937677	0.522859	0.000260821
	Age + Age^2		-0.00956803	0.261864	-0.0365382	0.970853	0.600533	0.00218196
	Age + Age^2 + log(BMI)		-0.116572	0.273575	-0.426106	0.67003	0.645842	0.0193345
CASP.8	no covariates	901	0.169608	0.235066	0.721534	0.470581	0.550773	0.000708199
	Age		0.172828	0.235363	0.734305	0.462763	0.542062	0.00100969
	Age + Age^2		0.140462	0.236641	0.593565	0.552803	0.609881	0.00266103
	Age + Age^2 + log(BMI)		0.122237	0.248702	0.4915	0.623073	0.646009	0.0197638
CDCP1	no covariates	901	0.575782	0.248802	2.31422	0.0206558	0.563625	0.00777518
	Age		0.699879	0.290224	2.41151	0.0158867	0.562911	0.00877385
	Age + Age^2		0.683179	0.288996	2.36398	0.0180799	0.595022	0.0102971
	Age + Age^2 + log(BMI)		0.672974	0.300592	2.23883	0.0251672	0.648445	0.0263509
CSF.1	no covariates	903	0.291495	0.242793	1.20059	0.229911	0.517138	0.00206115
	Age		0.282159	0.248827	1.13396	0.256812	0.52002	0.00209719
	Age + Age^2		0.281886	0.247635	1.13831	0.254991	0.584974	0.00396326
	Age + Age^2 + log(BMI)		0.173112	0.259025	0.668322	0.503928	0.640916	0.0187445
CST5	no covariates	901	-0.187673	0.25082	-0.74824	0.454315	0.537381	0.000789587
	Age		-0.239365	0.263027	-0.91004	0.362801	0.554905	0.00142202
	Age + Age^2		-0.263948	0.265118	-0.995584	0.319452	0.609462	0.00353967
	Age + Age^2 + log(BMI)		-0.1276	0.276695	-0.461158	0.644686	0.654621	0.0192695
FGF.19	no covariates	904	0.049212	0.237082	0.207574	0.835562	0.491902	5.97005e-05
	Age		0.0404536	0.238775	0.169421	0.865465	0.518645	0.000292005
	Age + Age^2		0.0241986	0.237174	0.102029	0.918734	0.600409	0.00219447
	Age + Age^2 + log(BMI)		0.131285	0.25216	0.520641	0.602617	0.644393	0.0194578
NT.3	no covariates	898	0.0952151	0.220208	0.432387	0.66546	0.549598	0.000264061
	Age		0.0943892	0.220211	0.42863	0.668192	0.506572	0.000564693
	Age + Age^2		0.0904772	0.221364	0.408726	0.682741	0.58007	0.00242612
	Age + Age^2 + log(BMI)		0.188731	0.228661	0.825371	0.409161	0.638903	0.0190131
OPG	no covariates	904	-0.000283944	0.244676	-0.00116049	0.999074	0.5393	1.87377e-09
	Age		-0.0374576	0.259987	-0.144075	0.885441	0.533659	0.000281087
	Age + Age^2		-0.0336382	0.261933	-0.128423	0.897814	0.607494	0.00220289
	Age + Age^2 + log(BMI)		0.0334041	0.269619	0.123894	0.9014	0.644802	0.0191051
OSM	no covariates	904	-0.0313829	0.234066	-0.134077	0.893342	0.503809	2.49679e-05
	Age		-0.0311404	0.234716	-0.132673	0.894452	0.52165	0.000276703
	Age + Age^2		0.00037412	0.23399	0.00159887	0.998724	0.601813	0.00218012
	Age + Age^2 + log(BMI)		-0.143448	0.249946	-0.573916	0.566025	0.6505	0.019541
SCF	no covariates	901	-0.242197	0.208379	-1.16229	0.245119	0.510827	0.00187905
	Age		-0.26252	0.211541	-1.24099	0.21461	0.474657	0.00254421
	Age + Age^2		-0.271269	0.212248	-1.27807	0.201223	0.59347	0.00493924
	Age + Age^2 + log(BMI)		-0.237854	0.21755	-1.09333	0.274249	0.647098	0.0189953
ST1A1	no covariates	856	0.118212	0.258071	0.458061	0.646908	0.519734	0.000304533
	Age		0.142762	0.263066	0.542685	0.587347	0.529104	0.000626524
	Age + Age^2		0.134967	0.260893	0.517325	0.604929	0.602658	0.002255
	Age + Age^2 + log(BMI)		0.0655044	0.272537	0.240351	0.810058	0.64492	0.0173689
TGF.alpha	no covariates	902	-0.0876674	0.235045	-0.372981	0.709162	0.471503	0.000194327
	Age		-0.10968	0.240063	-0.456881	0.647756	0.536078	0.000538519
	Age + Age^2		-0.0943599	0.237875	-0.396678	0.691605	0.597848	0.00239022
	Age + Age^2 + log(BMI)		-0.129427	0.247759	-0.522392	0.601398	0.651713	0.0194976
X4E.BP1	no covariates	904	-0.356295	0.232051	-1.53541	0.124682	0.523428	0.00329315
	Age		-0.370195	0.234472	-1.57885	0.114371	0.525143	0.00373736
	Age + Age^2		-0.350246	0.234218	-1.49539	0.134814	0.573403	0.00530042
	Age + Age^2 + log(BMI)		-0.394841	0.24363	-1.62066	0.10509	0.643851	0.0227863

## Sheet: Table S3
Supplementary Table S3: Loadings (>.4 in bold) obtained from a principal factor analysis with promax rotation of 70 Olink inflammatory biomarkers.
Variable	Factor 2	Factor 1	Factor 3	Factor 4	Factor 6	Factor 7	Factor 5
ADA	0.279	0.021	0.263	0.155	0.001	0.058	-0.141
AXIN1	1.073	-0.126	-0.117	-0.12	0.02	-0.09	0.016
CASP.8	0.32	-0.041	0.104	0.232	-0.045	0.062	0.685
CCL11	-0.098	-0.072	0.517	0.154	-0.019	0.388	-0.192
CCL19	-0.061	0.363	-0.191	0.109	0.288	0.082	0.011
CCL20	-0.02	-0.054	0.104	0.231	0.263	0.055	0.001
CCL23	0.056	0.283	0.2	0.173	0.022	-0.106	-0.053
CCL25	-0.049	-0.067	0.562	-0.05	0.153	-0.031	0.053
CCL28	0.139	-0.134	0.499	-0.017	0.053	0.176	-0.204
CCL3	0.056	0.289	-0.157	0.258	0.368	0.13	0.027
CCL4	0.076	0.158	-0.048	0.253	0.196	0.254	-0.021
CD244	0.647	0.33	0.165	-0.114	-0.003	-0.167	0.018
CD40	0.741	0.087	0.104	0.061	0.063	-0.151	0.049
CD5	-0.028	0.711	0.027	0.115	0.117	-0.075	0.076
CD6	0.04	0.543	0.133	-0.171	0.151	-0.019	0.014
CD8A	0.022	0.478	-0.065	0.087	0.041	-0.102	-0.201
CDCP1	-0.01	0.161	0.225	0.127	0.245	-0.036	0.109
CSF.1	-0.058	0.325	0.182	0.486	0.018	-0.035	0.062
CST5	-0.058	0.05	0.363	0.036	0.001	-0.016	0.009
CX3CL1	-0.175	0.206	0.599	0.059	-0.019	0.028	0.372
CXCL1	0.605	0.052	-0.097	-0.19	0.054	0.361	0.23
CXCL10	0.007	0.154	0.028	-0.27	0.837	0.072	0.012
CXCL11	0.365	-0.003	-0.058	-0.156	0.579	0.35	0.004
CXCL5	0.581	0.082	-0.081	-0.174	-0.043	0.445	0.219
CXCL6	0.495	0.19	-0.062	-0.106	0.009	0.479	0.112
CXCL9	-0.027	0.049	0.104	-0.222	0.88	0.027	-0.011
DNER	-0.034	0.083	0.832	-0.201	-0.191	0.131	0
EN.RAGE	0.041	0.005	-0.013	0.555	-0.191	-0.042	0.099
FGF.19	-0.049	-0.172	0.436	-0.029	0.1	-0.005	0.036
FGF.21	-0.008	0.037	-0.028	0.386	-0.026	0.045	0.025
Flt3L	-0.093	-0.019	0.579	0.002	0.081	0.074	0.112
HGF	0.037	0.112	0.041	0.807	-0.226	0.229	-0.043
IFN.gamma	-0.002	-0.006	0.061	-0.191	0.725	-0.015	0.008
IL.10RB	-0.049	0.455	0.216	0.412	-0.144	-0.117	0.134
IL.12B	-0.042	0.682	-0.23	-0.011	0.277	-0.043	-0.017
IL.15RA	0.025	0.416	0.041	0.178	0.136	-0.077	0.102
IL.17C	-0.044	-0.058	0.075	0.239	0.11	-0.008	-0.125
IL.18R1	0.008	0.284	0.023	0.368	0.024	-0.01	0.093
IL10	-0.042	0.162	0.108	0.192	0.308	0.022	-0.048
IL18	0.081	0.251	0.085	0.217	0.109	-0.017	0.036
IL6	-0.034	-0.05	-0.235	0.58	0.112	-0.012	0.081
IL7	0.517	0.002	-0.07	-0.02	0.017	0.437	0.14
IL8	0.071	-0.105	0.173	0.214	0.152	0.526	0.077
LAP.TGF.beta.1	0.507	0.068	0.057	0.224	-0.097	0.296	-0.008
LIF.R	-0.123	0.311	0.631	0.035	-0.11	0.016	0.032
MCP.1	-0.169	0.048	0.307	0.31	0.059	0.488	-0.046
MCP.2	0.113	0.008	0.125	0.115	0.179	0.326	0.004
MCP.4	0.17	0.022	0.145	0.14	-0.059	0.597	-0.05
MMP.1	0.254	-0.169	-0.04	0.193	0.06	0.433	-0.035
MMP.10	-0.011	0.037	0.191	0.291	0.034	-0.02	0.034
NT.3	0.207	-0.014	0.469	-0.068	-0.067	-0.005	0.018
OPG	-0.01	-0.152	0.626	0.129	0.139	0.04	0.086
OSM	-0.094	-0.182	-0.16	1.049	-0.285	0.155	-0.037
PD.L1	0.359	0.156	0.195	0.155	0.189	-0.131	0.006
SCF	-0.013	0.496	0.211	-0.17	-0.269	0.032	0.064
SIRT2	1.02	-0.138	-0.043	-0.025	-0.024	0.008	0.17
SLAMF1	-0.03	0.285	0.048	0.234	0.074	-0.057	-0.015
ST1A1	0.59	-0.149	0.042	0.009	0.017	0.022	0.796
STAMBP	1.064	-0.166	0.003	-0.017	-0.025	-0.031	0.167
TGF.alpha	-0.098	0.106	0.145	0.736	-0.175	0.109	-0.069
TNF	0.046	0.394	-0.105	0.006	0.459	0.016	-0.287
TNFB	-0.089	0.567	0.088	-0.243	0.238	0.044	0.082
TNFRSF9	-0.041	0.743	-0.049	0.063	0.169	-0.076	-0.031
TNFSF14	0.583	-0.008	-0.143	0.503	-0.086	0.12	0.171
TRAIL	-0.013	0.533	0.171	-0.051	0.009	0.096	-0.209
TRANCE	-0.065	0.736	-0.206	0.035	-0.157	0.129	-0.061
TWEAK	0.155	0.362	0.542	-0.286	-0.197	0.184	-0.268
uPA	0.086	0.408	0.535	-0.219	-0.049	-0.017	-0.102
VEGFA	0.146	0.077	0.095	0.568	-0.05	0.214	-0.023
X4E.BP1	0.607	-0.072	-0.094	0.161	-0.081	0.066	-0.481
PA2 PA1 PA3 PA4 PA6 PA7 PA5
SS loadings 7.88 6.86 5.78 5.73 3.97 3.75 1.99
Proportion Var 0.11 0.10 0.08 0.08 0.06 0.05 0.03
Cumulative Var 0.11 0.21 0.29 0.37 0.43 0.49 0.51
Proportion Explained 0.22 0.19 0.16 0.16 0.11 0.10 0.06
Cumulative Proportion 0.22 0.41 0.57 0.73 0.84 0.94 1.00
With factor correlations of
PA2 PA1 PA3 PA4 PA6 PA7 PA5
PA2 1.00 0.43 0.40 0.49 0.37 0.40 -0.16
PA1 0.43 1.00 0.68 0.58 0.55 0.23 -0.13
PA3 0.40 0.68 1.00 0.57 0.46 0.25 -0.23
PA4 0.49 0.58 0.57 1.00 0.66 0.30 -0.18
PA6 0.37 0.55 0.46 0.66 1.00 0.22 -0.10
PA7 0.40 0.23 0.25 0.30 0.22 1.00 -0.02
PA5 -0.16 -0.13 -0.23 -0.18 -0.10 -0.02 1.00
Mean item complexity = 2
Test of the hypothesis that 7 factors are sufficient.
df null model = 2415 with the objective function = 49.14 with Chi Square = 114056.2
df of the model are 1946 and the objective function was 7.5
The root mean square of the residuals (RMSR) is 0.03
The df corrected root mean square of the residuals is 0.03
The harmonic n.obs is 2346 with the empirical chi square 8333.29 with prob < 0
The total n.obs was 2346 with Likelihood Chi Square = 17366.59 with prob < 0
Tucker Lewis Index of factoring reliability = 0.828
RMSEA index = 0.058 and the 90 % confidence intervals are 0.057 0.059
BIC = 2264.72
Fit based upon off diagonal values = 0.99
Measures of factor score adequacy
PA2 PA1 PA3 PA4 PA6 PA7 PA5
Correlation of (regression) scores with factors 0.99 0.97 0.96 0.97 0.95 0.94 0.94
Multiple R square of scores with factors 0.98 0.93 0.92 0.94 0.90 0.88 0.88
Minimum correlation of possible factor scores 0.95 0.86 0.84 0.87 0.81 0.75 0.76

## Sheet: Table S4
Supplementary Table S4: Results from mixed model logistic regression of CWP on 7 factor scores, controlling for age, age squared, and log(BMI), as well as family membership.
AIC BIC logLik deviance df.resid
721.4 779.1 -348.7 697.4 892
Random effects:
Conditional model:
Groups Name Variance Std.Dev.
Family_No.x (Intercept) 101.7 10.09
Number of obs: 904, groups: Family_No.x, 567
Conditional model:
Estimate Std. Error z value Pr(>|z|)
(Intercept) -8.036154 0.684209 -11.745 < 2e-16 ***
scale(Age.CWP.matched) 3.337934 3.535342 0.944 0.34509
scale(I(Age.CWP.matched^2)) -3.215291 3.485875 -0.922 0.35633
scale(log(bmi_cwp)) 1.050776 0.306590 3.427 0.00061 ***
PA1 -0.342125 0.477670 -0.716 0.47385
PA2 -0.374753 0.395467 -0.948 0.34332
PA3 0.783085 0.471546 1.661 0.09678 .
PA4 -0.264141 0.469817 -0.562 0.57397
PA5 0.274598 0.264920 1.037 0.29995
PA6 0.383716 0.378234 1.014 0.31035
PA7 0.001046 0.327941 0.003 0.99745
---
Signif. codes: 0 ‘***’ 0.001 ‘**’ 0.01 ‘*’ 0.05 ‘.’ 0.1 ‘ ’ 1

## Sheet: Figure S1
Supplementary Figure S1: Scree plot of eigenvalues from principal factor analysis.
